# Supplementary material for: Transcriptome Patterns of BRCA1- and BRCA2- Mutated Breast and Ovarian Cancers
Source: Int J Mol Sci. 2021 Jan 28;22(3):1266. doi: 10.3390/ijms22031266 (PMC7865215; doi:10.3390/ijms22031266)
Supplement: Supplementary file 1 [file ijms-22-01266-s001.zip]

Archive with 3 entries (3 files):
- SupplementatyData1.xlsx
- SupplementatyData2.xlsx
- SupplementaryFigures.pdf
